# Supplementary material for: Genome engineering of Stx1-and Stx2-converting bacteriophages unveils the virulence of the dairy isolate Escherichia coli O174:H2 strain UC4224
Source: Front Microbiol. 2023 Jun 23;14:1156375. doi: 10.3389/fmicb.2023.1156375 (PMC10326431; doi:10.3389/fmicb.2023.1156375)
Supplement: Supplementary file 1 [file Table_1.XLSX]

## Sheet: Table S1
	Table S1 . Oligonucleotides used in this study for the construction of antibiotic resistance cassette with homologous arms and the confirmation of the correct gene replacement
	Primers	Purpose	Sequence	Length	Reference
	P1cat	5′ primer for replacing stx2 with cat	CTTCAGCCAAAAGGAACACCTGTATATGAAGTGTATATTATTTAAATGGG-CCATATGAATATCCTCCTTA	1117bp	This study
	P2cat	3′ primer for replacing stx2 with cat	CACATACCACAAATCAGGTTATGCCTCAGTCATTATTAAACTGCACTTCA-GTGTAGGCTGGAGCTGCTTC
	Cm-F	cat gene	CCATATGAATATCCTCCTTA	1015bp	Serra-Moreno et al. 2006
	Cm-R		GTGTAGGCTGGAGCTGCTTC
	stx2-F	5′ primer to verify stx2 deletion	GTGCCTGTTACTGGGTTTTTCTTC	118bp	Paton et al., 1993
	stx2-R	3′ primer to verify stx2 deletion	AGGGGTCGATATCTCTGTCC
	P1kan	5′ primer for replacing stx1 with kan	GGTGCTCAAGGAGTATTGTGTAATATGAAAATAATTATTTTTAGAGTGCTG-GGATCCGTCGACCTGCAGT	1398bp	This study
	P2kan	3′ primer for replacing stx1 with kan	GCTATTTTCACTGAGCTATTCTGAGTCAACGAAAAATAACTTCGCTGAAT-GTGTAGGCTGGAGCTGCTTC
	PKAN F	kan gene	GGGATCCGTCGACCTGCAGT	1298bp	This study
	PKAN R		GTGTAGGCTGGAGCTGCTTC
	stx1-F	5′ primer to verify stx1 deletion	TTCGCTCTGCAATAGGTA	555bp	Paton et al., 1995
	stx1-R	3′ primer to verify stx1 deletion	TTCCCCAGTTCAATGTAAGAT
	stx2 Forward	Binds stx2a subunit to the starting codon (external primer)	ATGAAGTGTATATTATTTA	1241bp	Muniesa et al., 2003
	stx2 Reverse	Binds stx2b subunit to the end codon (external primer)	TCAGTCATTATTAAACTG		Rüssmann et al., 1993
	Cm-F stx2	Used for construction of the 5' fragment	TAAGGAGGATATTCATATGG ACGAAGATGGTCAAAACGCG	270bp	Serra-Moreno et al. 2006
	Cm-R stx2	Used for construction of 3' fragment of the cat gene	GAAGCAGCTCCAGCCTACAC AGGAGTTAAGTATGAAGAAG	280bp
	stx1 start	Binds stx1a subunit to the starting codon (external primer)	CCGCCTGCTATTTTCACTGA		This Study
	stx1 end	Binds stx1b subunit to the end codon (external primer)	GGTGCTCAAGGAGTATTGTG	1281bp

## Sheet: Table S2
	Table S2. Dairy associated Escherichia coli genomes used to infer phylogeny.
	Strain	Assembly	STEC	isolation category	serotype		isolation date
	1429	GCA_025989075.1	stx1	Dairy product	O79:H48		2022-11-03
	2206	GCA_025989065.1	stx1 and stx2	Dairy product	O175:H16		2022-11-03
	09QMA299-3B	GCA_025988945.1	stx1	Dairy product	O8:H19		2022-11-03
	09QMA303-1A	GCA_025988885.1	stx2	Dairy product	O2:H27		2022-11-03
	09QMA311-2-3	GCA_025988955.1	stx2	Dairy product	O175:H16		2022-11-03
	09QMA33-1	GCA_025988865.1	stx2	Dairy product	O6:H10		2022-11-03
	09QMA47-1	GCA_025988835.1	stx1	Dairy product	O26:H11		2022-11-03
	13_5821	GCA_014608415.1	stx1 and stx2	Dairy product	O157:H7		2020-09-16
	13-5819	GCA_014622575.1	stx1 and stx2	Dairy product	O157:H7		2020-09-16
	13-5820	GCA_014623105.1	stx1 and stx2	Dairy product	O157:H7		2020-09-16
	13-5822	GCA_014609055.1	stx1 and stx2	Dairy product	O157:H7		2020-09-16
	13-5823	GCA_014621915.1	stx1 and stx2	Dairy product	O157:H7		2020-09-16
	13-5824	GCA_014609655.1	stx1 and stx2	Dairy product	O157:H7		2020-09-16
	1890-4	GCA_025988825.1	stx1	Dairy product	O145:H28		2022-11-03
	19_0255	GCA_018133045.1	stx1	Cheese	O6:H10		2021-04-23
	19_0256	GCA_018133325.1	stx2	Cheese	O8:H30		2021-04-23
	2011-O26	GCA_025988775.1	stx1	Dairy product	O26:H11		2022-11-03
	2026-O145	GCA_025988785.1	stx2	Dairy product	O145:H28		2022-11-03
	2039-O26	GCA_025988765.1	stx1	Dairy product	O26:H11		2022-11-03
	2048-O145	GCA_025988725.1	stx2	Dairy product	O145:H28		2022-11-03
	2149-O103	GCA_025988735.1	stx1	Dairy product	O103:H11		2022-11-03
	2236-3b	GCA_026135185.1	stx1	Dairy product	O26:H11		2022-11-11
	2918-O145	GCA_025988695.1	stx2	Dairy product	O145:H28		2022-11-03
	3273-O103	GCA_026135215.1	stx1	Dairy product	O103:H11		2022-11-11
	3313-O111	GCA_025988665.1	stx1	Dairy product	O111:H8		2022-11-03
	3382-O103	GCA_026134445.1	stx1	Dairy product	O103:H11		2022-11-11
	3383-O26b	GCA_026135105.1	stx1	Dairy product	O26:H11		2022-11-11
	3430-O103	GCA_026135085.1	stx1	Dairy product	O103:H11		2022-11-11
	429-O26	GCA_025988635.1	stx1	Dairy product	O26:H11		2022-11-03
	4712-O26	GCA_026135005.1	stx1	Dairy product	O26:H11		2022-11-11
	4747-O26	GCA_025988675.1	stx1	Dairy product	O26:H11		2022-11-03
	97HMPL449	GCA_025988625.1	stx1	Dairy product	O3:H12		2022-11-03
	97HMPL473	GCA_025988605.1	stx1	Dairy product	O110:H9		2022-11-03
	97HMPL650	GCA_025988535.1	stx1	Dairy product	O112ac:H19		2022-11-03
	97HMPL652	GCA_025988575.1	stx1	Dairy product	O17:H18		2022-11-03
	97HMPL657	GCA_026134525.1	stx1	Dairy product	O5:H9		2022-11-11
	97HMPL915	GCA_025988525.1	stx2	Dairy product	O110:H9		2022-11-03
	98HMPL324	GCA_026134235.1	stx2	Dairy product	O5:H9		2022-11-11
	98HMPL325	GCA_025988545.1	stx1	Dairy product	O110:H9		2022-11-03
	98HMPL475	GCA_025988505.1	stx1	Dairy product	O91:H14		2022-11-03
	98HMPL479	GCA_025988485.1	stx1 and stx2	Dairy product	O136:H12		2022-11-03
	98HMPL487	GCA_025988425.1	stx1	Dairy product	O174:H21		2022-11-03
	BUR-FI-2013-MI-00677-1	GCA_012140015.1	stx1 and stx2	Dairy product	O157:H7		2018-08-01
	BUR-FI-2013-MI-00677-7	GCA_012141065.1	stx1 and stx2	Dairy product	O157:H7		2018-08-01
	BUR-FI-2013-MI-00727-1	GCA_012140585.1	stx1 and stx2	Dairy product	O157:H7		2018-08-01
	BUR-FI-2013-MI-00727-6	GCA_012140105.1	stx1 and stx2	Dairy Milk	O157:H7		2018-07-31
	BUR-FI-2013-MI-00758-4-1	GCA_012140765.1	stx1 and stx2	Dairy product	O157:H7		2018-08-01
	BUR-FI-2013-MI-00758-4-6	GCA_012140565.1	stx1 and stx2	Dairy product	O157:H7		2018-08-01
	CAL-FD-2013-MI-0636-1	GCA_012140745.1	stx1 and stx2	Dairy Milk	O157:H7		2018-07-31
	CAL-FD-2013-MI-0670-1	GCA_012139765.1	stx1 and stx2	Dairy product	O157:H7		2018-08-01
	CDPHFDLB-F1602047-001	GCA_012690685.1	stx1 and stx2	Dairy Milk	O?:H7		2016-03-08
	CFSAN051526	GCA_012049985.1	stx1	Cheese	O6:H10		2018-11-30
	CFSAN051527	GCA_012049785.1	stx1	Cheese	O6:H10		2018-11-30
	CFSAN051531	GCA_012050045.1	stx2	Cheese	O8:H30		2018-11-30
	CFSAN051533	GCA_012050125.1	stx1	Cheese	O6:H10		2018-11-30
	CFSAN051535	GCA_012643025.1	stx1	Cheese	O6:H10		2016-07-24
	CFSAN051537	GCA_012643005.1	stx1	Cheese	O6:H10		2016-07-24
	EC14	GCA_025988305.1	stx2	Dairy product	O113:H4		2022-11-03
	EC15	GCA_010499655.1	stx1	Cheese	O6:H10		2020-02-13
	EC872416	GCA_010179635.1	stx1	Cheese	O6:H10		2020-02-05
	ECA15	GCA_026134185.1	stx1 and stx2	Dairy product	O76:H19		2022-11-11
	ECA34	GCA_026134195.1	stx1	Dairy product	O79:H48		2022-11-11
	ECA36	GCA_026134485.1	stx1	Dairy product	O103:H2		2022-11-11
	ECA37	GCA_026134765.1	stx1	Dairy product	O103:H11		2022-11-11
	ECA89	GCA_026134405.1	stx1	Dairy product	O174:H21		2022-11-11
	ECA97	GCA_025988125.1	stx2	Dairy product	O177:H25		2022-11-03
	FDA1110442-S008-001	GCA_015329005.1	stx1	Cheese	O?:H40		2019-06-07
	FDA1110442-S008-002	GCA_015328765.1	stx1	Cheese	O?:H40		2019-06-12
	FDA1110442-S008-003	GCA_015328865.1	stx1	Cheese	O?:H40		2019-06-07
	FDA1110442-S008-005	GCA_015328745.1	stx1	Cheese	O?:H40		2019-06-12
	FLAG-59726	GCA_012884835.1	stx2	Cheese	O172:H5		2020-03-12
	MOD1-EC2541	GCA_002516325.1	stx1	Cheese	O6:H10		2017-10-11
	MOD1-EC2549	GCA_002514885.1	stx1	Cheese	O6:H10		2017-10-11
	MOD1-EC2766	GCA_002476375.1	stx1	Cheese	O6:H10		2017-10-06
	MOD1-EC2769	GCA_002476355.1	stx1	Cheese	O81:H21		2017-10-06
	MOD1-EC3827	GCA_002516025.1	stx1	Cheese	O20:H16		2017-10-11
	MOD1-EC3831	GCA_002515965.1	stx1	Cheese	O20:H16		2017-10-11
	PNUSAE004169	GCA_012494245.1	stx1	Cheese	O?:H5		2017-03-02
	PNUSAE004170	GCA_012494445.1	stx2	Cheese	O?:H48		2017-03-02
	PNUSAE004171	GCA_012494465.1	stx1	Cheese	O5:H9		2017-03-02
	PNUSAE004172	GCA_012494365.1	stx1	Cheese	O5:H9		2017-03-02
	PNUSAE004173	GCA_012494405.1	stx1	Cheese	O5:H9		2017-03-02
	PNUSAE063752	GCA_015226665.1	stx1 and stx2	Dairy Milk	O157:H7		2020-11-04
	PNUSAE068927	GCA_017734475.1	stx1 and stx2	Cheese	O38:H21		2021-03-17
	PNUSAE113785	GCA_025308195.1	stx2	Cheese	O157:H7		2022-09-16
	PSU-3645	GCA_017946745.1	stx1	Cheese	O121:H7		2021-04-13
	SC_872416	GCA_015159835.1	stx1	Cheese	O6:H10		2020-11-01
	SC_886340	GCA_015159895.1	stx2	Cheese	O8:H30		2020-11-01
	Slk8430767	GCA_025988085.1	stx2	Dairy product	O157:H7		2022-11-03
	UC4128	GCA_016123515.1	stx1 and stx2	Cheese	O174:H2		2020-12-19
	UC4129	GCA_016123475.1	stx2	Cheese	O116:H48		2020-12-19
	UC4130	GCA_016123455.1	stx1 and stx2	Cheese	O174:H2		2020-12-19
	UC4131	GCA_016123425.1	stx1 and stx2	Cheese	O174:H2		2020-12-19
	UC4132	GCA_016123415.1	stx1 and stx2	Cheese	O174:H2		2020-12-19
	UC4133	GCA_016123385.1	stx2	Cheese	O116:H48		2020-12-19
	UC4134	GCA_016123375.1	stx2	Cheese	O116:H48		2020-12-19
	UC4224	GCA_025369975.1	stx1 and stx2	Cheese	O174:H2		2022-09-22
	VA-WGS-00283	GCA_012830355.1	stx2	Cheese	O157:H7		2014-10-28
	VL1029a	GCA_015117575.1	stx2	Dairy Milk	O157:H43		2020-10-05

## Sheet: Table S3
Table S3. Distribution of virulence factors in UC4224
Gene	Subtype	Molecule	Position in contig	Protein function
Shiga Toxins
stx1A	STEC	Chromosome	712684-713631	Shiga toxin 1, subunit A, variant a
stx1B	STEC	Chromosome	712405-712674	Shiga toxin 1, subunit B, variant a
stx2A	STEC	Chromosome	4855779-4856738	Shiga toxin 2, subunit A, variant a
stx2B	STEC	Chromosome	4856750-4857019	Shiga toxin 2, subunit B, variant a
LAA PAI
ag43	LAA PAI related	Chromosome	1911034-1914153	ORF67 that promotes autoaggregation
hes	LAA PAI related	Chromosome	1842328-1843068	Hemagglutinin from STEC
lesP	LAA PAI related	Chromosome	1866536-1870627	LAA encoded SPATE
pagC	LAA PAI related	Chromosome	1881900-1882475	Serum resistance
sisA	LAA PAI related	Chromosome	1839242-1840285	shiA-like inflammation suppressor genes A
Other VFs
hra	adherence	Chromosome	1842328-1843082	Heat-resistant agglutinin
iss	serum resistance	Chromosome	4166610-4166903	Increased serum survival
lpfA	adherence	Chromosome	2800504-2801076	Long polar fimbriae
ompT	adherence	Chromosome	4194798-4195751	Outer membrane protease
papC	adherence	Chromosome	3397513-3400023	Outer membrane usher P fimbriae
non-LEE T3SS effectors
bipA	transcription	Chromosome	2951208-2953031	50S ribosomal subunit assembly factor BipA
cpxP	transcription	Chromosome	2997993-2998493	Periplasmic protein CpxP
cpxA	transcription	Chromosome	2995775-2997148	Sensor histidine kinase CpxA
cpxR	transcription	Chromosome	2997145-2997843	Transcriptional regulatory protein CpxR
fis	transcription	Chromosome	2299433-2299729	DNA-binding protein Fis
gadE	transcription	Chromosome	2533254-2533781	acid resistance transcriptional activator GadE
hha	transcription	Chromosome	4067077-4067295	Hemolysin expression-modulating protein Hha
hns	transcription	Chromosome	4997804-4998217	DNA-binding protein H-NS
ihfB	transcription	Chromosome	4619240-4619524	Integration host factor subunit beta
sspA	transcription	Chromosome	2256653-2257291	Stringent starvation protein A
eutR	transcription	Chromosome	1286916-1287968	HTH-type DNA-binding transcriptional activator EutR
leuO	transcription	Chromosome	3658723-3659667	HTH-type transcriptional regulator LeuO
sdiA	transcription	Chromosome	772807-773529	Regulatory protein SdiA
clpX	post-transcriptional	Chromosome	4044415-4045689	ATP-dependent Clp protease ATP-binding subunit ClpX
clpP	post-transcriptional	Chromosome	4043666-4044289	ATP-dependent Clp protease proteolytic subunit
degP	post-transcriptional	Chromosome	3754780-3756204	Periplasmic serine endoprotease DegP
DsrA	post-transcriptional	Chromosome	799931-800017	DsrA RNA
rpoS	regulation	Chromosome	1573744-1574736	RNA polymerase sigma factor RpoS
kdpE	Quorum sensing	Chromosome	4342543-4343220	KDP operon transcriptional regulatory protein KdpE
qseC	Quorum sensing	Chromosome	1999173-2000522	Sensor protein QseC
qseE	Quorum sensing	Chromosome	1415709-1417091	two component system sensor histidine kinase QseE/GlrK
qseG	Quorum sensing	Chromosome	1414831-1415544	Quorum-sensing regulator protein G
qseF	Quorum sensing	Chromosome	1413507-1414841	two-component system response regulator QseF/GlrR
rcsB	Quorum sensing	Chromosome	1071336-1071986	transcriptional regulator RcsB
GlmY_tke1	Quorum sensing	Chromosome	1417231-1417378	Glm Y RNA activator of glmS mRNA
GlmY_tke1	Quorum sensing	Chromosome	2874402-2874550	Glm Y RNA activator of glmS mRNA
GlmZ_SraJ	Quorum sensing	Chromosome	1417193-1417380	GlmZ RNA activator of glmS mRNA
GlmZ_SraJ	Quorum sensing	Chromosome	2874400-2874606	GlmZ RNA activator of glmS mRNA
plasmid encoded virulence
cia	colicin	pUC4224_1	109510-109762	Colicin ia
espP	SPATE	pUC4224_2	27625-31527	autotransporter, serine protease
ehxA	hemolysin	pUC4224_1	6244-9240	hemolysin transport protein
ehxB	hemolysin	pUC4224_1	4074-6191	hemolysin transport protein
ehxC	hemolysin	pUC4224_1	9242-9757	hemolysin transport protein
ehxD	hemolysin	pUC4224_1	2631-4070	hemolysin transport protein
iha	adherence	pUC4224_1	38300-40387	Adherence protein
traT	serum resistance	pUC4224_1	109940-110673	Outer membrane protein complement resistance
celb	colicin	pUC4224_1	6118-6261	Endonuclease colicin E2

## Sheet: Table S4
	Table S4. Growth values of UC4224 and mutants UC4176 (Δstx1), UC4177 (Δstx2) and UC4178 (Δstx1,Δstx2) during treatment with lactic acid at pH 4, 4.5 and 5.
		pH 4						pH 4.5						pH 5
	concentration (CFU/ml)	10⁹	10⁸	10⁷	10⁶	10⁵	10⁴	10⁹	10⁸	10⁷	10⁶	10⁵	10⁴	10⁹	10⁸	10⁷	10⁶	10⁵	10⁴
	UC4224	-	-	-	-	-	-	+++	+++	-	-	-	-	+++	+++	+++	+++	+++	+++
	UC4176	-	-	-	-	-	-	+++	+++	-	-	-	-	+++	+++	+++	+++	+++	+++
	UC4177	-	-	-	-	-	-	+++	+++	-	-	-	-	+++	+++	+++	+++	+++	+++
	UC4178	-	-	-	-	-	-	+++	+++	-	-	-	-	+++	+++	+++	+++	+++	+++
	"-" corresponds to no growth. "+++" corresponds to growth.

## Sheet: Table S5
	Table S5.1 Statistical significance difference determined using the log-rank test between tested strains at different injection doses a) 9 CFU/10µl b) 18 CFU/10µl c) 180 CFU/10µl d) 1800 CFU/10µl. Highlighted in grey the statistically significant differences.
	9 CFU/10 µl	UC4224	UC4176(Δstx1)	UC4177(Δstx2)	UC4178(Δstx1Δstx2)
	UC4224	-	<0,0001	<0,0001	<0,0001
	UC4176(Δstx1)	<0,0001	-	<0,0001	<0,0001
	UC4177(Δstx2)	<0,0001	<0,0001	-	0.1106
	UC4178(Δstx1Δstx2)	<0,0001	<0,0001	0.1106	-
	18 CFU/10 µl
	UC4224	-	<0,0001	<0,0001	<0,0001
	UC4176(Δstx1)	<0,0001	-	<0,0001	<0,0001
	UC4177(Δstx2)	<0,0001	<0,0001	-	0.151
	UC4178(Δstx1Δstx2)	<0,0001	<0,0001	0.151	-
	180 CFU/10 µl
	UC4224	-	<0,0001	0.0006	0.0013
	UC4176(Δstx1)	<0,0001	-	<0,0001	<0,0001
	UC4177(Δstx2)	0.0006	<0,0001	-	0.7832
	UC4178(Δstx1Δstx2)	0.0013	<0,0001	0.7832	-
	1800 CFU/10 µl
	UC4224	-	0.0003	>0,9999	>0,9999
	UC4176(Δstx1)	0.0003	-	0.0003	0.0003
	UC4177(Δstx2)	>0,9999	0.0003	-	>0,9999
	UC4178(Δstx1Δstx2)	>0,9999	0.0003	>0,9999	-
	Table S5.2. LD50 detected for the four tested strains, with the respective 95% Interval of Confidence (CI) and coefficient of determination (R²).
	Strains	LD50 CFU/10 µl	95% CI		R2
			Lower	Upper
	UC4224	6	3.39	10.36	0.988
	UC4176(Δstx1)	81.7	35.85	185.94	0.986
	UC4177(Δstx2)	50.5	20.45	124.55	0.933
	UC4178(Δstx1Δstx2)	582.7	142.53	2381.78	0.947
